# Supplementary material for: DNA methylation landscape of the genes regulating D-serine and D-aspartate metabolism in post-mortem brain from controls and subjects with schizophrenia
Source: Sci Rep. 2018 Jul 5;8:10163. doi: 10.1038/s41598-018-28332-x (PMC6033866; doi:10.1038/s41598-018-28332-x)
Supplement: Supplementary file 2 — Supplementary Table S1 [file 41598_2018_28332_MOESM2_ESM.xlsx]

## Sheet: Foglio1
Table S1. Main characteristics of study subjects.
ID Samples	Structure	Diagnosis	Antipsychotic medication	Clinical data/cause of death	Age	SEX	PMI (h)	pH
4340	HIPP	CTRL	NO	CA (esophagus) with metastases to the liver	47	M	12.5	6.53
4514	HIPP	CTRL	NO	CA (lung),COPD	66	M	17.3	6.49
4956	HIPP	CTRL	NO	CA (uterus, stomach), Congestive hearth failure, Hypertension, Macular degeneration,	92	F	23.3	6.75
4307	HIPP	CTRL	NO	CA (stomach), Renal failure, acute, COPD	84	M	11.8	6.79
4308	HIPP	CTRL	NO	Coronary hearth disease, Leukemia, Type I diabetes, Myocardial infarction, Congestive	70	M	11.8	6.62
4320	HIPP	CTRL	NO	Congestive hearth failure, Atherosclerosis, COPD	87	M	9.3	6.76
3529	HIPP	CTRL	NO	CA (colon)	58	M	9	6.32
3540	HIPP	CTRL	NO	CA (lung), Alcohol abuse, Type I diabetes, Transient Ischemic Attack	68	M	10.5	ND
3545	HIPP	CTRL	NO	CA (bladder), Hypertension, Diabetes type II, CVA	80	M	14	6.49
3586	HIPP	CTRL	NO	CA (lung). Pulmonary emphysema	76	M	16	6.55
3590	HIPP	CTRL	NO	CA (prostate) Coronary hearth disease, Hypertension	75	M	11.5	6.6
3602	HIPP	CTRL	NO	CA (larynx) Metastasis to bone and liver, Type I diabetes	66	M	13.3	ND
3611	HIPP	CTRL	NO	Lymphoma, Coronary Artery Disease	64	M	17.5	6.63
4137	HIPP	CTRL	NO	CA (kidney) Hypertension, Atrial fibrillation, Macular degeneration, COPD	80	M	12	ND
4621	HIPP	CTRL	NO	CA (breast, uterus, colon), Macular degeneration, Chronic urinary tract infection	83	F	17.6	6.41
3482	HIPP	CTRL	NO	Coronary hearth disease, Hypertension	79	F	14	ND
5214	HIPP	CTRL	NO	Normal	61	M	19.5	6.29
3805	HIPP	CTRL	NO	Renal failure, acute, Diabetes type I	70	M	12	ND
3484	HIPP	CTRL	NO	COPD, Pulmonary emphysema	72	M	12.2	6,54
3861	HIPP	CTRL	NO	COPD, Pneumonia, Osteoporosis, Tuberculosis	81	F	14.5	ND
4448	HIPP	SCZ	Quietapine	Schizophrenia, Depression, Bipolar, Seizure disorder, Epilepsy, Substance abuse	46	M	21.7	6.45
4504	HIPP	SCZ	Risperidone, Fluphenazine	Schizophrenia, Suicide, Overdose, Depression, Anxiety, Hypochondriasis	55	M	10.7	ND
4507	HIPP	SCZ	Olanzapine, Fluphenazine	Schizophrenia, Depression, Bipolar, CA (lung) Paranoia, Psychosis, Hypertension, Anxiety	53	M	20.5	ND
4649	HIPP	SCZ	N.A.	Schizophrenia, Paranoia, Aggressive behavior, Dementia, Impulse disorder, Tuberculosis	70	M	24	6.56
4723	HIPP	SCZ	Risperidone, Haloperidol	Schizophrenia, Alcohol abuse	35	M	35.7	6.51
4730	HIPP	SCZ	N.A.	Schizophrenia, Alcohol abuse history	32	F	12.3	6.51
4804	HIPP	SCZ	Thioridazine, Fluphenazine, Quietapine, Paliperidone	Schizophrenia, Aggressive behavior, Suicide, Attempts, Anxiety, Tobacco abuse, Asthma	61	M	28	6.73
4594	HIPP	SCZ	Quietapine, Haloperidol, Risperidone	Schizophrenia, Suicide, Stabbing, Psychosis, Disassociated Disorders, Electroconvulsive	41	F	20.8	6.39
4598	HIPP	SCZ	Risperidone	Schizophrenia, Suicide, Overdose, Aggressive behavior, Depression, Migraine, Hallucination	50	F	13.7	ND
4298	HIPP	SCZ	Risperidone	Schizophrenia, Mentally retarded (clinical only), Attention Deficit Disorder, Sleep Apnea	18	M	26.3	6.72
4680	HIPP	SCZ	Quietapine, Risperidone	Schizophrenia, Suicide, hanging, Alcohol abuse, Substance abuse (not Alcohol), Depression	46	M	11.6	6.41
4866	HIPP	SCZ	Aripiprazole, Risperidone	Schizophrenia, Depression, Seizure Disorder, Attention Deficit Disorder, Aggressive behavior	29	F	27.3	6.4
4558	HIPP	SCZ	Ziprasidone, Risperidone	Schizophrenia, Depression, Bipolar, Alcohol abuse, Psychotic disorder, Inappropriate sexual	60	M	10.3	ND
4610	HIPP	SCZ	Risperidone	Schizophrenia, CA (pancreas), Dementia, Therapeutic lobotomy, Dysphagia	75	F	14.9	ND
4361	HIPP	SCZ	Fluphenazine, Risperidone	Schizophrenia, Alcohol abuse, Depression, Bipolar and Seizure disorder	77	F	14.7	6.38
3436	HIPP	SCZ	Quietapine	Schizophrenia, Hypertension, Dementia, COPD	77	M	26.5	6,56
4886	HIPP	SCZ	Aripiprazole, Quietapine	Depression, Schizophrenia, Substance abuse (not Alcohol), Suicide Attempts, Alcohol abuse	24	M	12.8	6.47
3739	HIPP	SCZ	Quietapine	Schizophrenia, Stroke/CVA, Depression, Hypertension, Diabetes type I	62	F	12.2	6.67
3788	HIPP	SCZ	Compazine, Risperidone	Schizophrenia, Depression, CA (pancreas), Diabetes Type II, Hypothyroidism, Hypertension	52	F	15.6	6.49
5116	HIPP	SCZ	Fluphenazine, Chlorpromazine	Schizophrenia, Paranoid Schizophrenia, Infection Bacterial, Psychotic disorder, Hallucination	55	M	12.6	ND
4340	DLPFC	CTRL	NO	CA (esophagus) with metastases to the liver	47	M	12.5	6.53
4514	DLPFC	CTRL	NO	CA (lung),COPD	66	M	17.3	6.49
4956	DLPFC	CTRL	NO	CA (uterus, stomach), Congestive hearth failure, Hypertension, Macular degeneration,	92	F	23.3	6.75
4307	DLPFC	CTRL	NO	CA (stomach), Renal failure, acute, COPD	84	M	11.8	6.79
4308	DLPFC	CTRL	NO	Coronary hearth disease, Leukemia, Type I diabetes, Myocardial infarction, Congestive	70	M	11.8	6.62
4320	DLPFC	CTRL	NO	Congestive hearth failure, Atherosclerosis, COPD	87	M	9.3	6.76
3529	DLPFC	CTRL	NO	CA (colon)	58	M	9	6.32
3540	DLPFC	CTRL	NO	CA (lung), Alcohol abuse, Type I diabetes, Transient Ischemic Attack	68	M	10.5	ND
3545	DLPFC	CTRL	NO	CA (bladder), Hypertension, Diabetes type II, CVA	80	M	14	6.49
3586	DLPFC	CTRL	NO	CA (lung). Pulmonary emphysema	76	M	16	6.55
3590	DLPFC	CTRL	NO	CA (prostate) Coronary hearth disease, Hypertension	75	M	11.5	6.6
3602	DLPFC	CTRL	NO	CA (larynx) Metastasis to bone and liver, Type I diabetes	66	M	13.3	ND
3611	DLPFC	CTRL	NO	Lymphoma, Coronary Artery Disease	64	M	17.5	6.63
4137	DLPFC	CTRL	NO	CA (kidney) Hypertension, Atrial fibrillation, Macular degeneration, COPD	80	M	12	ND
4621	DLPFC	CTRL	NO	CA (breast, uterus, colon), Macular degeneration, Chronic urinary tract infection	83	F	17.6	6.41
3482	DLPFC	CTRL	NO	Coronary hearth disease, Hypertension	79	F	14	ND
5214	DLPFC	CTRL	NO	Normal	61	M	19.5	6.29
3805	DLPFC	CTRL	NO	Renal failure, acute, Diabetes type I	70	M	12	ND
3484	DLPFC	CTRL	NO	COPD, Pulmonary emphysema	72	M	12.2	6,54
3861	DLPFC	CTRL	NO	COPD, Pneumonia, Osteoporosis, Tuberculosis	81	F	14.5	ND
4448	DLPFC	SCZ	Quietapine	Schizophrenia, Depression, Bipolar, Seizure disorder, Epilepsy, Substance abuse	46	M	21.7	6.45
4504	DLPFC	SCZ	Risperidone, Fluphenazine	Schizophrenia, Suicide, Overdose, Depression, Anxiety, Hypochondriasis	55	M	10.7	ND
4507	DLPFC	SCZ	Olanzapine, Fluphenazine	Schizophrenia, Depression, Bipolar, CA (lung) Paranoia, Psychosis, Hypertension, Anxiety	53	M	20.5	ND
4649	DLPFC	SCZ	N.A.	Schizophrenia, Paranoia, Aggressive behavior, Dementia, Impulse disorder, Tuberculosis	70	M	24	6.56
4723	DLPFC	SCZ	Risperidone, Haloperidol	Schizophrenia, Alcohol abuse	35	M	35.7	6.51
4730	DLPFC	SCZ	N.A.	Schizophrenia, Alcohol abuse history	32	F	12.3	6.51
4804	DLPFC	SCZ	Thioridazine, Fluphenazine, Quietapine, Paliperidone	Schizophrenia, Aggressive behavior, Suicide, Attempts, Anxiety, Tobacco abuse, Asthma	61	M	28	6.73
4594	DLPFC	SCZ	Quietapine, Haloperidol, Risperidone	Schizophrenia, Suicide, Stabbing, Psychosis, Disassociated Disorders, Electroconvulsive	41	F	20.8	6.39
4598	DLPFC	SCZ	Risperidone	Schizophrenia, Suicide, Overdose, Aggressive behavior, Depression, Migraine, Hallucination	50	F	13.7	ND
4298	DLPFC	SCZ	Risperidone	Schizophrenia, Mentally retarded (clinical only), Attention Deficit Disorder, Sleep Apnea	18	M	26.3	6.72
4680	DLPFC	SCZ	Quietapine, Risperidone	Schizophrenia, Suicide, hanging, Alcohol abuse, Substance abuse (not Alcohol), Depression	46	M	11.6	6.41
4866	DLPFC	SCZ	Aripiprazole, Risperidone	Schizophrenia, Depression, Seizure Disorder, Attention Deficit Disorder, Aggressive behavior	29	F	27.3	6.4
4558	DLPFC	SCZ	Ziprasidone, Risperidone	Schizophrenia, Depression, Bipolar, Alcohol abuse, Psychotic disorder, Inappropriate sexual	60	M	10.3	ND
4610	DLPFC	SCZ	Risperidone	Schizophrenia, CA (pancreas), Dementia, Therapeutic lobotomy, Dysphagia	75	F	14.9	ND
4361	DLPFC	SCZ	Fluphenazine, Risperidone	Schizophrenia, Alcohol abuse, Depression, Bipolar and Seizure disorder	77	F	14.7	6.38
3436	DLPFC	SCZ	Quietapine	Schizophrenia, Hypertension, Dementia, COPD	77	M	26.5	6,56
4886	DLPFC	SCZ	Aripiprazole, Quietapine	Depression, Schizophrenia, Substance abuse (not Alcohol), Suicide Attempts, Alcohol abuse	24	M	12.8	6.47
3739	DLPFC	SCZ	Quietapine	Schizophrenia, Stroke/CVA, Depression, Hypertension, Diabetes type I	62	F	12.2	6.67
3788	DLPFC	SCZ	Compazine, Risperidone	Schizophrenia, Depression, CA (pancreas), Diabetes Type II, Hypothyroidism, Hypertension	52	F	15.6	6.49
5116	DLPFC	SCZ	Fluphenazine, Chlorpromazine	Schizophrenia, Paranoid Schizophrenia, Infection Bacterial, Psychotic disorder, Hallucination	55	M	12.6	ND
A008/97	CB	CTRL	NO	Polmunary Embolus	33	F	96
A149/01	CB	CTRL	NO	GI Bleed	95	M	44
A049/03	CB	CTRL	NO	Secticaemia	79	M	24
A042/01	CB	CTRL	NO	Carcinoma of lung	52	F	44
A302/95	CB	CTRL	NO	Myocardial Infarction	58	M	23
A189/94	CB	CTRL	NO	Congestive hearth failure	69	M	24
A66/00	CB	CTRL	NO	Cardiac Arrest	64	M	53
A190/94	CB	CTRL	NO	Epatic necrosis	26	F	10
A358/08	CB	CTRL	NO	OPD, bronchopneumonia	55	F	12
A223/96	CB	CTRL	NO	Carcinoma of Prostate	80	M	11
A149/94	CB	SCZ		Acute polmonary oedema	34	F	23
A123/94	CB	SCZ		Myocardial Infarction	49	M	24
A218/93	CB	SCZ		Bronchopneumonia	87	M	48
A105/92	CB	SCZ		Myocardial Infarction	67	M	24
A181/94	CB	SCZ		Acute liver Failure	64	M	48
A186/93	CB	SCZ		Bronchopneumonia	84	F	42
A124/94	CB	SCZ		Perforated duodenal ulcer	49	F	100+
A21/95	CB	SCZ		Bronchopneumonia	75	F	44
A324/94	CB	SCZ		CV A	75	F	50
